# Supplementary material for: Correction to: An efficient system for homology-dependent targeted gene integration in medaka (Oryzias latipes)
Source: Zoological Lett. 2019 Jul 8;5:22. doi: 10.1186/s40851-019-0139-x (PMC6615273; doi:10.1186/s40851-019-0139-x)
Supplement: Supplementary file 1 — Table S3. Potential off-target sites of 7 candidates of bait sequence that selected in the first screening and previously reported bait sequences. Potential off-target sites are defined as genomic sequence harboring up to 2 bp mismatches in the total 18 bp sequences and a NGG PAM. (XLSX 10 kb) [file 40851_2019_139_MOESM1_ESM.xlsx]

## Sheet: Table S3
Table S3. Potential off-target sites of 7 cadidates selected in first screening and previously reported bait sequences.
Candidate #26 (TCTTGCATGGCCCGAGTGCGG)
D. rerio	19	9422708	-	TagTGCATGGCCCGAGTGAGG	2
G. aculeatus	V	11379995	-	TCTTaCtTGGCCCGAGTGAGG	2
T. rubripes	1	7084094	-	TCTTaCtTGGCCCGAGTGAGG	2
O. mykiss	Un_10	34163178	+	TtTTGCATGGCCCaAGTGTGG	2
N. furzeri	GapFilledScaffold_1998	70883	-	TCTTaCtTGGCCCGAGTGAGG	2
P. major	Scaffold0006	3079823	-	TCTTaCtTGGCCCGAGTGAGG	2
Candidate #28 (TCTTCGGCCTAGACTGCGAGG)
D. rerio	11	22151597	-	TCTTCGGgCTgGACTGCGCGG	2
G. aculeatus	XVIII	15001883	-	TCTTCGGCCTcGACgGCGAGG	2
C. semilaevis	6	6259207	+	TCTTaGGCCTAGACTGCtGGG	2
